# Supplementary material for: From Tissue to Transcriptome: A Systematic Review of Multi-Level Evidence for Immune Dysregulation in Atrial Fibrillation
Source: J Clin Med. 2025 Oct 16;14(20):7316. doi: 10.3390/jcm14207316 (PMC12565675; doi:10.3390/jcm14207316)
Supplement: Supplementary file 1 [file jcm-14-07316-s001.zip]

Archive with 1 entries (1 files):
- jcm-3918168-supplementary.pdf
